# Supplementary material for: The cancer-testis antigens SPANX-A/C/D and CTAG2 promote breast cancer invasion
Source: Oncotarget. 2016 Feb 15;7(12):14708–26. doi: 10.18632/oncotarget.7408 (PMC4924746; doi:10.18632/oncotarget.7408)
Supplement: Supplementary file 2 [file oncotarget-07-14708-s002.xls]

## Sheet: Table S1
Gene ID	Gene Name	Fold Change	q-value(%)
ILMN_3244168	GAGE2A	469.634	0
ILMN_1706140	PAGE2B	336.519	0
ILMN_1724213	PAGE2	254.66	0
ILMN_1674097	LOC645037	260.541	0
ILMN_3243856	GAGE12B	412.78	0
ILMN_1738450	GAGE5	268.193	0
ILMN_1715638	GAGE4	183.781	0
ILMN_3243851	GAGE12C	337.368	0
ILMN_3245682	GAGE2B	126.116	0
ILMN_1782705	GAGE5	316.195	0
ILMN_1778623	PAGE1	115.116	0
ILMN_1706643	COL6A3	412.728	0
ILMN_1664660	GAGE12G	327.028	0
ILMN_1783832	GAGE6	518.826	0
ILMN_2104486	GAGE8	221.077	0
ILMN_3242920	GAGE12F	100.217	0
ILMN_3243333	GAGE12J	321.885	0
ILMN_2195385	GAGE4	288.435	0
ILMN_3244090	GAGE12H	264.235	0
ILMN_3237846	GAGE12E	104.657	0
ILMN_2233576	GAGE12I	491.66	0
ILMN_2363141	PAGE5	77.51	0
ILMN_2307861	COL6A3	160.803	0
ILMN_1688780	S100A4	307.071	0
ILMN_3236963	GAGE2E	262.302	0
ILMN_1688335	MAGEB2	74.5061	0
ILMN_2165473	MID1IP1	79.196	0
ILMN_1800642	RELN	122.995	0
ILMN_2065773	SCG5	48.262	0
ILMN_1684306	S100A4	168.867	0
ILMN_1766675	CDH6	36.6548	0
ILMN_2127767	GAGE5	73.1394	0
ILMN_1753005	RELN	51.3296	0
ILMN_1701308	COL1A1	49.2077	0
ILMN_1656560	PARM1	35.3163	0
ILMN_1795342	MLPH	50.649	0
ILMN_1707070	PCOLCE	42.6961	0
ILMN_1775931	EPHA3	22.3808	0
ILMN_1680738	C5ORF13	26.212	0
ILMN_1815057	PDGFRB	29.2588	0
ILMN_1680689	SPANXB2	31.9956	0
ILMN_1771599	PLOD2	21.736	0
ILMN_1807689	PKNOX2	31.2576	0
ILMN_1702973	TMEM166	42.2792	0
ILMN_1691563	GAGE12I	54.1472	0
ILMN_3239440	GAGE10	21.1856	0
ILMN_1770467	GAGE7	49.7571	0
ILMN_2391861	GSTM1	22.0613	0
ILMN_1773337	DKK1	41.9237	0
ILMN_1780911	MAGEB6B	19.6045	0
ILMN_1780799	ENPP2	17.6665	0
ILMN_1691953	SPANXN3	34.2929	0
ILMN_1687508	ALDH7A1	15.0352	0
ILMN_1819854	HS.36053	19.7466	0
ILMN_1713499	WISP1	19.8986	0
ILMN_1667295	VASN	16.5986	0
ILMN_1725166	POLN	17.2436	0
ILMN_1776842	DKFZP451A211	17.0645	0
ILMN_1744656	PAGE5	83.3419	0
ILMN_1761425	OLFML2A	16.8446	0
ILMN_1682099	TNFAIP8L3	16.5757	0
ILMN_2190541	XAGE2B	32.7937	0
ILMN_2388547	EPSTI1	12.2417	0
ILMN_1738268	IHPK3	15.2415	0
ILMN_2174437	CIDEC	16.0249	0
ILMN_2330307	SLC43A3	14.7248	0
ILMN_3271098	FAM176A	15.8934	0
ILMN_2128428	DAB2	15.2433	0
ILMN_1746085	IGFBP3	15.9692	0
ILMN_1785095	ATP6V0E2	16.5152	0
ILMN_2246328	PTPN22	14.5165	0
ILMN_1734950	LOXL1	17.1606	0
ILMN_1704531	PTGR1	14.9959	0
ILMN_1706505	COL5A1	14.2504	0
ILMN_3184843	IP6K3	14.4399	0
ILMN_1803788	LGALS3	34.4735	0
ILMN_1860665	HS.582097	17.6775	0
ILMN_1733669	CDH18	16.2891	0
ILMN_1773006	FABP4	34.9046	0
ILMN_1677038	FLJ21986	12.2268	0
ILMN_1672908	TWIST1	10.7296	0
ILMN_1672591	SCN9A	15.395	0
ILMN_2373791	ENPP2	15.9907	0
ILMN_3236667	GAGE12D	33.5925	0
ILMN_2410523	DDR2	21.8755	0
ILMN_2068499	POU5F1P1	10.764	0
ILMN_2148527	H19	15.2967	0
ILMN_1723684	DARC	14.5165	0
ILMN_2336585	CTAG2	23.0292	0
ILMN_1799139	PLOD2	12.3862	0
ILMN_1801442	KRT81	11.0352	0
ILMN_3307729	CXXC5	13.1732	0
ILMN_2406084	ITGA11	9.70638	0
ILMN_2175112	KCNS3	9.2391	0
ILMN_1810533	SLC6A15	15.6319	0
ILMN_2206746	BGN	12.9987	0
ILMN_1736327	CDC42EP3	11.3373	0
ILMN_2388800	PPAP2B	11.2606	0
ILMN_2225537	PTGR1	15.4949	0
ILMN_1680154	MAP1B	9.6623	0
ILMN_1653026	PLAC8	13.6883	0
ILMN_2203976	GAGE2C	18.733	0
ILMN_1745256	CXXC5	12.5031	0
ILMN_1731206	NKD2	12.8772	0
ILMN_1767446	RNF150	8.71423	0
ILMN_1714592	CDA	12.3419	0
ILMN_1770338	TM4SF1	9.10052	0
ILMN_1783909	COL6A2	13.0003	0
ILMN_2198300	SPANXC	12.8775	0
ILMN_1674782	LOC375295	13.2989	0
ILMN_2247572	SSX1	9.94597	0.337248
ILMN_1713846	PPM1H	10.2863	0.337248
ILMN_1730101	GSPT2	9.44615	0.337248
ILMN_1764228	DAB2	11.2205	0.337248
ILMN_2093343	PLAC8	13.102	0.337248
ILMN_2408683	PPAP2B	10.5722	0.337248
ILMN_1739496	PRRX1	11.6482	0.337248
ILMN_1771987	SLC44A2	7.93014	0.337248
ILMN_2148913	TMEM45A	7.73615	0.337248
ILMN_1668960	MID1IP1	12.3025	0.337248
ILMN_1752520	SLFN11	8.48988	0.337248
ILMN_1732151	COL6A1	9.38225	0.337248
ILMN_1737650	DIO2	9.20719	0.337248
ILMN_1722620	LOC644973	10.0174	0.337248
ILMN_3194638	FAM176A	10.5478	0.337248
ILMN_1654966	SCARA3	8.93827	0.337248
ILMN_1688848	TMEM44	9.89918	0.337248
ILMN_2176592	BCHE	7.05702	0.337248
ILMN_1808508	KITLG	8.62549	0.337248
ILMN_1770922	TMEM45A	7.09526	0.337248
ILMN_1729216	CRYAB	11.598	0.337248
ILMN_1790859	PLAC9	7.48587	0.337248
ILMN_2178226	KRT86	11.045	0.337248
ILMN_1763359	PEG10	8.56724	0.455042
ILMN_1780516	MSTN	8.88644	0.455042
ILMN_1651343	ITGA11	7.40604	0.455042
ILMN_1806733	COL18A1	10.1487	0.455042
ILMN_2410924	PLOD2	10.1792	0.455042
ILMN_2220739	TMCO3	7.49455	0.455042
ILMN_1737252	NRG1	8.94233	0.455042
ILMN_1844593	HS.551128	10.2441	0.455042
ILMN_2086470	PDGFRA	11.3001	0.455042
ILMN_1708041	PLEKHF1	7.56895	0.455042
ILMN_2127298	F2RL3	7.72232	0.455042
ILMN_1789394	CATSPER1	8.6417	0.455042
ILMN_1784294	CPA4	8.98946	0.455042
ILMN_1763461	ALDH7A1	8.35718	0.455042
ILMN_1652280	FBXO32	8.48234	0.455042
ILMN_1721876	TIMP2	6.82491	0.455042
ILMN_1694548	ANXA3	6.90178	0.455042
ILMN_1823231	HS.571502	9.94693	0.455042
ILMN_2201580	GSTM2	11.7108	0.455042
ILMN_1812616	MYO1C	5.95669	0.455042
ILMN_2169692	SCN9A	7.65096	0.455042
ILMN_1757915	GAGE1	9.16924	0.455042
ILMN_1697491	FLJ14213	7.39293	0.455042
ILMN_1683023	PDGFC	6.9728	0.455042
ILMN_1693483	FGF18	6.41266	0.455042
ILMN_1730645	TMEFF2	13.2383	0.455042
ILMN_1808011	FAM46B	10.5875	0.455042
ILMN_1666894	CSPG4	11.4595	0.455042
ILMN_1659166	SLC6A15	6.1047	0.455042
ILMN_1685496	RGS7	7.28728	0.455042
ILMN_3232894	CNRIP1	8.17932	0.455042
ILMN_1689431	APCDD1L	5.86643	0.455042
ILMN_1801842	PTX3	5.93539	0.455042
ILMN_1677723	ANGPT1	6.53658	0.455042
ILMN_1679060	LOC642559	5.68149	0.455042
ILMN_1659215	CYP4B1	6.26845	0.455042
ILMN_2198413	MYEOV	9.02523	0.455042
ILMN_1723113	WFDC13	6.68668	0.455042
ILMN_1653001	CABLES1	8.13339	0.455042
ILMN_1789383	LOC650976	7.65381	0.455042
ILMN_1779558	GAS6	5.7788	0.455042
ILMN_1729117	COL5A2	5.81385	0.455042
ILMN_1691476	MYLK	6.05991	0.455042
ILMN_2175114	KCNS3	7.79863	0.455042
ILMN_1658926	NOTCH3	6.87711	0.455042
ILMN_2336094	ODZ3	12.4801	0.455042
ILMN_2065690	GRAMD3	7.46392	0.455042
ILMN_1715662	CCDC80	7.18563	0.455042
ILMN_1768511	KCNG4	5.65577	0.455042
ILMN_1701441	LPAR1	6.38132	0.455042
ILMN_1700144	ITGA10	6.46521	0.455042
ILMN_1703955	FBXO32	6.35397	0.970448
ILMN_2324162	SLC45A1	5.64587	0.970448
ILMN_1703852	EFNB2	6.41202	0.970448
ILMN_1784749	GAS6	5.38297	0.970448
ILMN_1684368	C5ORF62	5.56915	0.970448
ILMN_1809928	COL6A2	8.01179	0.970448
ILMN_2396875	IGFBP3	6.46268	0.970448
ILMN_1712112	RCAN1	9.03791	0.970448
ILMN_2341595	KITLG	6.02904	0.970448
ILMN_1736742	GLT25D2	6.96221	0.970448
ILMN_2201678	FSTL1	5.79295	0.970448
ILMN_3191393	LOC100128892	8.25155	0.970448
ILMN_1658094	ZNF365	7.13944	0.970448
ILMN_1727577	GLI2	5.13019	0.970448
ILMN_1785646	PMP22	5.42918	0.970448
ILMN_3261111	IP6K3	6.72097	0.970448
ILMN_1664466	KLHL9	9.93077	0.970448
ILMN_1685608	NPTX2	4.77812	2.09788
ILMN_1689177	PPAPDC1A	6.46112	2.09788
ILMN_1682727	JAZF1	6.12858	2.09788
ILMN_1704163	SULT1E1	5.94426	2.09788
ILMN_1769556	C5ORF23	6.59289	2.09788
ILMN_1775405	ARL4A	5.09493	2.09788
ILMN_1728002	LOC653387	5.67435	2.09788
ILMN_1748427	ZNF239	7.98869	2.09788
ILMN_3236351	ARD1B	5.19815	2.09788
ILMN_1766657	STOM	5.80558	2.09788
ILMN_1658407	SLC43A3	5.31356	2.09788
ILMN_2121408	HBEGF	5.63809	2.09788
ILMN_1736730	LRRC16	4.51382	2.09788
ILMN_1698897	NLRP9	5.4344	2.09788
ILMN_1754009	KRTAP10-12	5.23059	3.13874
ILMN_1692056	HS3ST3A1	5.27544	3.13874
ILMN_1790689	CRISPLD2	6.29655	3.13874
ILMN_2380237	C1QTNF1	6.12894	3.13874
ILMN_1651958	MGP	8.16556	3.13874
ILMN_3241657	TMEM204	7.37081	3.13874
ILMN_1744381	SERPINE1	5.7325	3.13874
ILMN_1754969	LMCD1	6.41187	3.13874
ILMN_1690680	SSX1	5.60538	3.13874
ILMN_1687301	VCAN	6.8759	3.13874
ILMN_1813139	ANKDD1A	6.86171	3.13874
ILMN_1792014	FAM70B	4.74531	3.13874
ILMN_1693830	LACTB	5.77447	3.13874
ILMN_3305466	ZNF788	5.76955	3.13874
ILMN_1657708	MGLL	5.86996	3.13874
ILMN_1661645	LOC731444	5.78171	3.13874
ILMN_1718866	C5ORF46	7.12015	3.13874
ILMN_2162860	SLFN11	6.63759	3.13874
ILMN_1676504	RPRML	6.18583	3.13874
ILMN_1679051	PTPRR	5.90281	3.13874
ILMN_1744403	KCNIP3	5.44516	3.13874
ILMN_1777680	LOC653589	4.94131	3.13874
ILMN_2388070	TMEM44	7.28248	3.13874
ILMN_1813528	CCBE1	6.6401	3.13874
