# Supplementary material for: The cancer-testis antigens SPANX-A/C/D and CTAG2 promote breast cancer invasion
Source: Oncotarget. 2016 Feb 15;7(12):14708–26. doi: 10.18632/oncotarget.7408 (PMC4924746; doi:10.18632/oncotarget.7408)
Supplement: Supplementary file 3 [file oncotarget-07-14708-s003.xls]

## Sheet: Table S2
					SPECTRAL COUNTS
Protein	Description	Length (AA)	mw (Da)	% Coverage	Control-1	Control-2	SPANX-C-1	SPANX-C-2
P02545	LMNA_HUMAN Prelamin-A/C OS=Homo sapiens GN=LMNA PE=1 SV=1	664	74292.8	70.9	27.47		102.8	112.53
P35908	K22E_HUMAN Keratin, type II cytoskeletal 2 epidermal OS=Homo sapiens GN=KRT2 PE=1 SV=2	639	65573.3	79.8	17	13.5	38.5	56
P78527	PRKDC_HUMAN DNA-dependent protein kinase catalytic subunit OS=Homo sapiens GN=PRKDC PE=1 SV=3	4128	470013	18.8	6		28.98	45.98
Q9NY87	SPNXC_HUMAN Sperm protein associated with the nucleus on the X chromosome C OS=Homo sapiens GN=SPANXC PE=2 SV=1	97	11013.4	56.7			21.95	22.45
P49411	EFTU_HUMAN Elongation factor Tu, mitochondrial OS=Homo sapiens GN=TUFM PE=1 SV=2	452	49636.3	33.4	3		14	16
Q14204	DYHC1_HUMAN Cytoplasmic dynein 1 heavy chain 1 OS=Homo sapiens GN=DYNC1H1 PE=1 SV=5	4646	533459	7	5		14	14
P50991	TCPD_HUMAN T-complex protein 1 subunit delta OS=Homo sapiens GN=CCT4 PE=1 SV=4	539	58031.8	28.6	0.99		10.91	10.9
