# Supplementary material for: The cancer-testis antigens SPANX-A/C/D and CTAG2 promote breast cancer invasion
Source: Oncotarget. 2016 Feb 15;7(12):14708–26. doi: 10.18632/oncotarget.7408 (PMC4924746; doi:10.18632/oncotarget.7408)
Supplement: Supplementary file 4 [file oncotarget-07-14708-s004.xls]

## Sheet: Table S3
siRNA						shRNA
Vendor	Catalog Number	Gene Symbol	Sequence			Vendor	Gene	Catalog Number	Sequence
Dharmacon	D-183563-05	GAGE	CGAGGAAGAUCGACCUAUU			Sigma	SPANX-A/C/D	TRCN0000256887	CCGGTCGCTACAGGAGGAACTTTAACTCGAGTTAAAGTTCCTCCTGTAGCGATTTTTG
Dharmacon	D-183563-06	GAGE	GAAGACACGUUGAAAUGAU			Sigma	SPANX-A/C/D	TRCN0000256888	CCGGCTGAGTCCTCGACCATACTAGCTCGAGCTAGTATGGTCGAGGACTCAGTTTTTG
Dharmacon	D-183563-08	GAGE	GAUGAAGUGGAACCAGCAA			Sigma	CTAG2	TRCN0000115764	CCGGGTCCGGCAACCTACTGTTTATCTCGAGATAAACAGTAGGTTGCCGGACTTTTTG
Dharmacon	D-032037-02	PAGE-2/2B	GAUAGAGGAUGAGCCUGGA
Dharmacon	D-032037-03	PAGE-2/2B	UCUAAGAGCAAGAUCCCAA
Dharmacon	D-032037-04	PAGE-2/2B	AGGAAAUGACCAAGAGUCU
Dharmacon	D-012996-13	SPANX-A/C/D	CCAUACUAGUGGUUCGCUA
Dharmacon	D-012996-14	SPANX-A/C/D	GCCCGAGAGAACAGAAUCA
Dharmacon	D-012996-15	SPANX-A/C/D	GGUUGAAAUACCUGCAAAG
Dharmacon	D-012996-16	SPANX-A/C/D	GCAAGAAGCUACAUCUCUC
Dharmacon	M-013382-01-0005	UBB	GCCGUACUCUUUCUGACUA
Dharmacon	M-013382-01-0005	UBB	GUAUGCAGAUCUUCGUGAA
Dharmacon	M-013382-01-0005	UBB	GACCAUCACUCUGGAGGUG
Dharmacon	M-013382-01-0005	UBB	CCCAGUGACACCAUCGAAA
Dharmacon	D-012172-01	PCNT	GCAAAGAACUGUCUGCAAA
Dharmacon	D-012172-02	PCNT	GAUGAAAGGUGACUUAGAA
Dharmacon	D-012172-03	PCNT	GUAAAGAGAUCACCGAGAA
Dharmacon	D-012172-04	PCNT	GGACGAAGCUUGCUCACUU
Dharmacon	D-001810-10-05	Control	UGGUUUACAUGUCGACUAA
Dharmacon	D-001810-10-05	Control	UGGUUUACAUGUUGUGUGA
Dharmacon	D-001810-10-05	Control	UGGUUUACAUGUUUUCUGA
Dharmacon	D-001810-10-05	Control	UGGUUUACAUGUUUUCCUA
Dharmacon	J-005213-16	CTAG2	GGGCGGUUCUGAAGGACUU
Dharmacon	J-005213-17	CTAG2	CCGGCAACCUACUGUUUAU
Dharmacon	J-005213-18	CTAG2	GCUGGAGGAGGACGGCUUA
Dharmacon	J-005213-19	CTAG2	CCAUGGAAGCGGAGCUGGU
Sigma	SASI_Hs02_00339847	LMNA	CUGAGAGCCGCAGCAGCUU
Sigma	SASI_Hs01_00100723	LMNA	CCCUUGACUCAGUAGCCAA
Sigma	SASI_Hs01_00100724	LMNA	CAGCUUCUCACAGCACGCA
