# Supplementary material for: The cancer-testis antigens SPANX-A/C/D and CTAG2 promote breast cancer invasion
Source: Oncotarget. 2016 Feb 15;7(12):14708–26. doi: 10.18632/oncotarget.7408 (PMC4924746; doi:10.18632/oncotarget.7408)
Supplement: Supplementary file 5 [file oncotarget-07-14708-s005.xls]

## Sheet: Table S4
CTA qPCR PRIMERS
Vendor	Item Description	Cat #
Life Technologies	TaqMan Gene Expression Assay, CTAG2	Cat#: 4448892, Assay ID#: Hs00535628_m1
Life Technologies	TaqMan Gene Expression Assay, GAPDH	Cat#: 4453320, Assay ID#: Hs02758991_g1
Life Technologies	TaqMan Gene Expression Assay, Page-2/2B	Cat#: 4448892 Assay ID#: Hs03805505_mH
Life Technologies	TaqMan Gene Expression Assay, SPANX-C	Cat# 4448892, Assay ID# Hs04224960_gH
Life Technologies	TaqMan Gene Expression Assay, SPANX-D	Cat#: 4448892 Assay ID#: Hs04191733_gH
Life Technologies	TaqMan Gene Expression Assay, SPANX-A	Cat#: 4448892, Assay ID#: Hs03007483_gH
Life Technologies	TaqMan Gene Expression Assay, GAGE	Cat: 4448892, Assay ID#: Hs00275620_m1
